# Supplementary material for: Preliminary Assessment of Bespoke (‘X-tec’) Silica Particles for IRS Applications
Source: Insects. 2025 Sep 5;16(9):937. doi: 10.3390/insects16090937 (PMC12470417; doi:10.3390/insects16090937)
Supplement: Supplementary file 1 [file insects-16-00937-s001.zip]

Archive with 2 entries (2 files):
- Data S1 P109_Manuscript Complete Raw Data.xlsx
- Tables and graphs.pdf
