# Supplementary material for: Preliminary Assessment of Bespoke (‘X-tec’) Silica Particles for IRS Applications
Source: Insects. 2025 Sep 5;16(9):937. doi: 10.3390/insects16090937 (PMC12470417; doi:10.3390/insects16090937)
Supplement: Supplementary file 1 [file insects-16-00937-s001.zip › Data S1 P109_Manuscript Complete Raw Data.xlsx]

## Sheet: Entomology
Date	Time point	Colony	Substrate	Treatment	Rep	KD 60 mins	KD/Dead 24hrs	KD/Dead 48 hrs	KD/Dead 72hrs	KD/Dead 96hrs	KD/Dead 120hrs	Total	% KD 60 mins	% Mortality 24hrs	% Mortality 48 hrs	% Mortality 72hrs	% Mortality 96hrs	% Mortality 120hrs	Average 60min KD (%)	Average 24hr Mortality (%)	Average 48hr Mortality (%)	Average 72hr Mortality (%)	Average 96hr Mortality (%)	Average 120hr Mortality (%)	SD 60min	SD 24hrs	SD 48hrs	SD 72hrs	SD 96hrs	SD 120hrs	Notes	Data location
2021-09-03	1 week	Kisumu	Unglazed tiles	Untreated control	1	0	0	0	0	0	0	8	0	0	0	0	0	0	0	2.5	2.5	10.8333	13.6111	13.6111	0	5	5	9.08918	10.7487	10.7487		Data from "Copy of P109 P32 SP04 Silica plus AI Sept 21.xlsx" (LITE archive)
2021-09-03	1 week	Kisumu	Unglazed tiles	Untreated control	2	0	0	0	1	2	2	9	0	0	0	11.1111	22.2222	22.2222														Data from "Copy of P109 P32 SP04 Silica plus AI Sept 21.xlsx" (LITE archive)
2021-09-03	1 week	Kisumu	Unglazed tiles	Untreated control	3	0	0	0	2	2	2	9	0	0	0	22.2222	22.2222	22.2222														Data from "Copy of P109 P32 SP04 Silica plus AI Sept 21.xlsx" (LITE archive)
2021-09-03	1 week	Kisumu	Unglazed tiles	Untreated control	4	0	1	1	1	1	1	10	0	10	10	10	10	10														Data from "Copy of P109 P32 SP04 Silica plus AI Sept 21.xlsx" (LITE archive)
2021-09-03	1 week	Kisumu	Unglazed tiles	NIRS-SB-0 Xtec silica	1	0	0	1	1	1	1	10	0	0	10	10	10	10	2.5	2.5	9.77273	9.77273	12.2727	12.2727	5	5	8.17761	8.17761	12.6513	12.6513		Data from "Copy of P109 P32 SP04 Silica plus AI Sept 21.xlsx" (LITE archive)
2021-09-03	1 week	Kisumu	Unglazed tiles	NIRS-SB-0 Xtec silica	2	0	0	0	0	0	0	10	0	0	0	0	0	0														Data from "Copy of P109 P32 SP04 Silica plus AI Sept 21.xlsx" (LITE archive)
2021-09-03	1 week	Kisumu	Unglazed tiles	NIRS-SB-0 Xtec silica	3	1	1	2	2	3	3	10	10	10	20	20	30	30														Data from "Copy of P109 P32 SP04 Silica plus AI Sept 21.xlsx" (LITE archive)
2021-09-03	1 week	Kisumu	Unglazed tiles	NIRS-SB-0 Xtec silica	4	0	0	1	1	1	1	11	0	0	9.09091	9.09091	9.09091	9.09091														Data from "Copy of P109 P32 SP04 Silica plus AI Sept 21.xlsx" (LITE archive)
2021-09-03	1 week	Kisumu	Unglazed tiles	10 % Clothianidin plus Xtec Silia 30mg/m2	1	0	1	2	4	5	5	9	0	11.1111	22.2222	44.4444	55.5556	55.5556	0	12.3737	42.9293	55.303	58.0808	58.0808	0	11.2291	28.1442	27.1962	26.2691	26.2691		Data from "Copy of P109 P32 SP04 Silica plus AI Sept 21.xlsx" (LITE archive)
2021-09-03	1 week	Kisumu	Unglazed tiles	10% Clothianidin plus Xtec Silia 30mg/m2	2	0	1	2	2	2	2	9	0	11.1111	22.2222	22.2222	22.2222	22.2222														Data from "Copy of P109 P32 SP04 Silica plus AI Sept 21.xlsx" (LITE archive)
2021-09-03	1 week	Kisumu	Unglazed tiles	10 % Clothianidin plus Xtec Silia 30mg/m2	3	0	0	5	8	8	8	11	0	0	45.4545	72.7273	72.7273	72.7273														Data from "Copy of P109 P32 SP04 Silica plus AI Sept 21.xlsx" (LITE archive)
2021-09-03	1 week	Kisumu	Unglazed tiles	10% Clothianidin plus Xtec Silia 30mg/m2	4	0	3	9	9	9	9	11	0	27.2727	81.8182	81.8182	81.8182	81.8182														Data from "Copy of P109 P32 SP04 Silica plus AI Sept 21.xlsx" (LITE archive)
2021-09-03	1 week	Kisumu	Unglazed tiles	10% Clothianidin plus Xtec Silia 60mg/m2	1	0	4	11	11	11	11	11	0	36.3636	100	100	100	100	2.5	73.5354	100	100	100	100	5	25.4421	0	0	0	0		Data from "Copy of P109 P32 SP04 Silica plus AI Sept 21.xlsx" (LITE archive)
2021-09-03	1 week	Kisumu	Unglazed tiles	10% Clothianidin plus Xtec Silia 60mg/m2	2	0	7	9	9	9	9	9	0	77.7778	100	100	100	100														Data from "Copy of P109 P32 SP04 Silica plus AI Sept 21.xlsx" (LITE archive)
2021-09-03	1 week	Kisumu	Unglazed tiles	10% Clothianidin plus Xtec Silia 60mg/m2	3	1	9	10	10	10	10	10	10	90	100	100	100	100														Data from "Copy of P109 P32 SP04 Silica plus AI Sept 21.xlsx" (LITE archive)
2021-09-03	1 week	Kisumu	Unglazed tiles	10% Clothianidin plus Xtec Silia 60mg/m2	4	0	9	10	10	10	10	10	0	90	100	100	100	100														Data from "Copy of P109 P32 SP04 Silica plus AI Sept 21.xlsx" (LITE archive)
2021-09-03	1 week	Kisumu	Unglazed tiles	10% Clothianidin plus Xtec Silia 90mg/m2	1	0	9	10	10	10	10	10	0	90	100	100	100	100	6.81818	97.5	100	100	100	100	13.6364	5	0	0	0	0		Data from "Copy of P109 P32 SP04 Silica plus AI Sept 21.xlsx" (LITE archive)
2021-09-03	1 week	Kisumu	Unglazed tiles	10% Clothianidin plus Xtec Silia 90mg/m2	2	3	11	11	11	11	11	11	27.2727	100	100	100	100	100														Data from "Copy of P109 P32 SP04 Silica plus AI Sept 21.xlsx" (LITE archive)
2021-09-03	1 week	Kisumu	Unglazed tiles	10% Clothianidin plus Xtec Silia 90mg/m2	3	0	10	10	10	10	10	10	0	100	100	100	100	100														Data from "Copy of P109 P32 SP04 Silica plus AI Sept 21.xlsx" (LITE archive)
2021-09-03	1 week	Kisumu	Unglazed tiles	10% Clothianidin plus Xtec Silia 90mg/m2	4	0	10	10	10	10	10	10	0	100	100	100	100	100														Data from "Copy of P109 P32 SP04 Silica plus AI Sept 21.xlsx" (LITE archive)
2021-09-03	1 week	Kisumu	Glazed tiles	Untreated control	1	0	2	5	6	9	9	39	0	5.12821	12.8205	15.3846	23.0769	23.0769													Replicates were pooled in error	Data from "Copy of P109 P32 SP04 Silica plus AI Sept 21.xlsx" (LITE archive)
2021-09-03	1 week	Kisumu	Glazed tiles	NIRS-SB-0 Xtec silica	1	1	1	5	7	9	9	39	2.5641	2.5641	12.8205	17.9487	23.0769	23.0769													Replicates were pooled in error	Data from "Copy of P109 P32 SP04 Silica plus AI Sept 21.xlsx" (LITE archive)
2021-09-03	1 week	Kisumu	Glazed tiles	10% Clothianidin plus Xtec Silia 30mg/m2	1	1	35	39	40	40	40	40	2.5	87.5	97.5	100	100	100													Replicates were pooled in error	Data from "Copy of P109 P32 SP04 Silica plus AI Sept 21.xlsx" (LITE archive)
2021-09-03	1 week	Kisumu	Glazed tiles	10% Clothianidin plus Xtec Silia 60mg/m2	1	8	40	40	40	40	40	40	20	100	100	100	100	100													Replicates were pooled in error	Data from "Copy of P109 P32 SP04 Silica plus AI Sept 21.xlsx" (LITE archive)
2021-09-03	1 month	Kisumu	Glazed tiles	10% Clothianidin plus Xtec Silia 90mg/m2	1	6	35	35	35	35	35	35	17.1429	100	100	100	100	100													Replicates were pooled in error	Data from "Copy of P109 P32 SP04 Silica plus AI Sept 21.xlsx" (LITE archive)
2022-05-11	8 month	Kisumu	Glazed tiles	Untreated control	1	0	0	1	1	1	1	9	0	0	11.1111	11.1111	11.1111	11.1111	0	0	5.27778	5.27778	9.82323	9.82323	0	0	6.11111	6.11111	7.48447	7.48447		Data from "P109 SP04.XLSX" (LITE archive)
2022-05-11	8 month	Kisumu	Glazed tiles	Untreated control	2	0	0	0	0	2	2	11	0	0	0	0	18.1818	18.1818														Data from "P109 SP04.XLSX" (LITE archive)
2022-05-11	8 month	Kisumu	Glazed tiles	Untreated control	3	0	0	1	1	1	1	10	0	0	10	10	10	10														Data from "P109 SP04.XLSX" (LITE archive)
2022-05-11	8 month	Kisumu	Glazed tiles	Untreated control	4	0	0	0	0	0	0	10	0	0	0	0	0	0														Data from "P109 SP04.XLSX" (LITE archive)
2022-05-11	8 month	Kisumu	Glazed tiles	NIRS-SB-0 Xtec silica	1	0	0	1	1	1	1	10	0	0	10	10	10	10	5.55556	16.6667	21.6667	21.6667	21.6667	21.6667	7.85674	23.5702	16.4992	16.4992	16.4992	16.4992		Data from "P109 SP04.XLSX" (LITE archive)
2022-05-11	8 month	Kisumu	Glazed tiles	NIRS-SB-0 Xtec silica	2	1	3	3	3	3	3	9	11.1111	33.3333	33.3333	33.3333	33.3333	33.3333														Data from "P109 SP04.XLSX" (LITE archive)
2022-05-11	8 month	Kisumu	Glazed tiles	10 % Clothianidin plus Xtec Silia 30mg/m2	1	4	4	10	10	10	10	10	40	40	100	100	100	100	35	70	100	100	100	100	7.07107	42.4264	0	0	0	0		Data from "P109 SP04.XLSX" (LITE archive)
2022-05-11	8 month	Kisumu	Glazed tiles	10% Clothianidin plus Xtec Silia 30mg/m2	2	3	10	10	10	10	10	10	30	100	100	100	100	100														Data from "P109 SP04.XLSX" (LITE archive)
2022-05-11	8 month	Kisumu	Glazed tiles	10% Clothianidin plus Xtec Silia 60mg/m2	1	3	10	10	10	10	10	10	30	100	100	100	100	100	25	100	100	100	100	100	7.07107	0	0	0	0	0		Data from "P109 SP04.XLSX" (LITE archive)
2022-05-11	8 month	Kisumu	Glazed tiles	10% Clothianidin plus Xtec Silia 60mg/m2	2	2	10	10	10	10	10	10	20	100	100	100	100	100														Data from "P109 SP04.XLSX" (LITE archive)
2022-05-11	8 month	Kisumu	Glazed tiles	10% Clothianidin plus Xtec Silia 90mg/m2	1	1	10	10	10	10	10	10	10	100	100	100	100	100	5	100	100	100	100	100	7.07107	0	0	0	0	0		Data from "P109 SP04.XLSX" (LITE archive)
2022-05-11	8 month	Kisumu	Glazed tiles	10% Clothianidin plus Xtec Silia 90mg/m2	2	0	11	11	11	11	11	11	0	100	100	100	100	100														Data from "P109 SP04.XLSX" (LITE archive)
2022-05-24	8 month	Kisumu	Unglazed tiles	Untreated control	1	0	0	1	1		2	10	0	0	10	10		20	0	5	7.5	7.5		15	0	5.7735	5	5		5.7735	96-hour data missing	Data from "P109 SP04.XLSX" (LITE archive)
2022-05-24	8 month	Kisumu	Unglazed tiles	Untreated control	2	0	0	0	0		1	10	0	0	0	0		10													96-hour data missing	Data from "P109 SP04.XLSX" (LITE archive)
2022-05-24	8 month	Kisumu	Unglazed tiles	Untreated control	3	0	1	1	1		2	10	0	10	10	10		20													96-hour data missing	Data from "P109 SP04.XLSX" (LITE archive)
2022-05-24	8 month	Kisumu	Unglazed tiles	Untreated control	4	0	1	1	1		1	10	0	10	10	10		10													96-hour data missing	Data from "P109 SP04.XLSX" (LITE archive)
2022-05-24	8 month	Kisumu	Unglazed tiles	NIRS-SB-0 Xtec silica	1	0	0	0	0		0	10	0	0	0	0		0	0	0	0	0		0	0	0	0	0		0	96-hour data missing	Data from "P109 SP04.XLSX" (LITE archive)
2022-05-24	8 month	Kisumu	Unglazed tiles	NIRS-SB-0 Xtec silica	2	0	0	0	0		0	10	0	0	0	0		0													96-hour data missing	Data from "P109 SP04.XLSX" (LITE archive)
2022-05-24	8 month	Kisumu	Unglazed tiles	10 % Clothianidin plus Xtec Silia 30mg/m2	1	0	0	0	0		1	10	0	0	0	0		10	10	10	10	10		25	14.1421	14.1421	14.1421	14.1421		21.2132	96-hour data missing	Data from "P109 SP04.XLSX" (LITE archive)
2022-05-24	8 month	Kisumu	Unglazed tiles	10% Clothianidin plus Xtec Silia 30mg/m2	2	2	2	2	2		4	10	20	20	20	20		40													96-hour data missing	Data from "P109 SP04.XLSX" (LITE archive)
2022-05-24	8 month	Kisumu	Unglazed tiles	10% Clothianidin plus Xtec Silia 60mg/m2	1	0	3	5	8		9	9	0	33.3333	55.5556	88.8889		100	0	31.6667	57.7778	89.4444		100	0	2.35702	3.1427	0.785674		0	96-hour data missing	Data from "P109 SP04.XLSX" (LITE archive)
2022-05-24	8 month	Kisumu	Unglazed tiles	10% Clothianidin plus Xtec Silia 60mg/m2	2	0	3	6	9		10	10	0	30	60	90		100													96-hour data missing	Data from "P109 SP04.XLSX" (LITE archive)
2022-05-24	8 month	Kisumu	Unglazed tiles	10% Clothianidin plus Xtec Silia 90mg/m2	1	0	4	9	10		10	10	0	40	90	100		100	6.25	51.25	95	100		100	8.83883	15.9099	7.07107	0		0	96-hour data missing	Data from "P109 SP04.XLSX" (LITE archive)
2022-05-24	8 month	Kisumu	Unglazed tiles	10% Clothianidin plus Xtec Silia 90mg/m2	2	1	5	8	8		8	8	12.5	62.5	100	100		100													96-hour data missing	Data from "P109 SP04.XLSX" (LITE archive)
